# Supplementary material for: Novel Denisovan and Neanderthal Retroviruses
Source: J Virol. 2014 Nov;88(21):12907–9. doi: 10.1128/JVI.01825-14 (PMC4248912; doi:10.1128/JVI.01825-14)
Supplement: Supplemental material [file JVI.01825-14_zjv999099691sd1.xlsx]

## Sheet: Sheet1
Table S1
A table containing the sequence reads of the nine identified proviruses, and read names as given in the high-coverage genome data for Denisovan and Neanderthal hominids.
Many of the elements were represented by multiple reads (in excess of 30, in some cases). The list below comprises single, example reads corresponding to each inserted retrovirus.
Provirus Name	Denisova 5'	Denisova 3'	Neanderthal 5'	Neanderthal 3'
DeNe1	Read Name:	Read Name:	Read Name:	Read Name:
	>ERR141697_1_29695091	>ERR141700_5_76724767	>M_SN7001204_0130_AC0M6HACXX_PEdi_SS_L9302_L9303_1:6:2115:8893_39171	>M_NIOBE_0139_A_D0B5GACXX:8:1104:15932:187701
	Sequence:	Sequence:	Sequence:	Sequence:
	AGAGACGGGTTTCACCGTGTTGACCAGGCTGGTCTTGAACTCCTGACCTCATGTGATCCACCTGTCTCCGCCTCCCTGTGGGGAAAAGCAAGAGA	CTTTTTGCTGAATTAAACAGCAAGTCGGCCAGGTATGGTGGCTCACGCCTGTCATCCCAGCACTTTGGGAGTGTAGGGGTGGGTTGCC	AATTTTTGCATTTTTAGTAGAGACGGGTTTCACCGTGTTGACCAGGCTGGTCTTGAACTCCTGACCTCATGTGATCCACCTGTCTCCGCCTCCCTGTGGGGAAAAGCAAGAGAGAT	AATTAAACAGCAAGTCGGCCAGGTATGGTGGCTCACGCCTGTCATCCCAGCACTTTGGGAGTGTAGGGGTGGGTTGCCC
DeNe2	Read Name:	Read Name:	Read Name:	Read Name:
	>ERR141700_10_8936492	>ERR141700_3_62869174	>M_SN7001204_0130_AC0M6HACXX_PEdi_SS_L9302_L9303_1:5:1105:5693:78876	>M_SN928_0068_BB022WACXX:8:1302:13716:165743
	Sequence:	Sequence:	Sequence:	Sequence:
	AGTAACAATCTGATCTCTCTTGCTTTTCCCCACATACTTGGGTTAGTAGAATTATACAAGGAAATTCGGTTGTTTCTGTGGTTTACAATAACTTAACATAATAACTATAATTGTGATTGGTAGCATATATTAGACATTAGAATTTTAGAAAT	TATTTTAAACAATTCTGGTATTAGCTGGTTTAACAGTATTTTCTTGATATTTAATAATTTTTGGTTTTACTTGTGAAGGGGTGGGTTGCC	ACAATCTGATCTCTCTTGCTTTTCCCCACATACTTGGGTTAGTAGAATTATACAAGGAAATTCGGTTGTTTCTGTGGTTTACAATAACTTAACATAATAACTATAATTG	GCAACCCACCCCTTCACAAGTAAAACCAAAAATTATTAAATATCAAGAAAATACTGTTAAACCAGCTAATA
DeNe3	Read Name:	Read Name:	Read Name:	Read Name:
		>ERR141692_39590621		>M_SN928_0073_BD0J78ACXX:6:2303:16328:73134
	Sequence:	Sequence:	Sequence:	Sequence:
		TGGAGGGGCAACCCACCCCTACAAAGAAGTGTGAAAAAAGAAATATCTGTTGTTTTTTAGTCACCCGGTTTATGTTATTTTGTTATAAGAGTCCAAAATACACCAAGATATTCCACTTAATATG		ACCCACCCCTACAAAGAAGTGTGAAAAAAGAAATATCTGTTGTTTTTTAGTCAACCGGTTTATGTTATTTGGTTATAAGAGTCCAAATACACCAAGATATTCCACTTAATATGTAGGGGAAGGCAAAAAATACT
De13	Read Name:	Read Name:	Read Name:	Read Name:
	>ERR141695_191710687
	Sequence:	Sequence:	Sequence:	Sequence:
	CACGAAGAAGCCGAATCCCTGAATAGACCAATAACAGGCTCTGAAATTGTAGCTGTGGGGAAAAGCAAGAGAGATCAGATTGTTACTGT
Ne4	Read Name:	Read Name:	Read Name:	Read Name:
			>M_SN7001204_0130_AC0M6HACXX_PEdi_SS_L9302_L9303_1:5:2203:6925:88074	>M_SN7001204_0131_BC0M3YACXX_PEdi_SS_L9302_L9303_2:2:2205:8390:20520
	Sequence:	Sequence:	Sequence:	Sequence:
			TGAGGCTTTATACATAATAGTAATAAGATTTTATTCCAAGTACAAAAGAACCAATGATCTCATAAAAAATTTAATATCACAGTTTTTAAATTAACAATTGTGGGGAAAA	TTACGAGAAACACCCACAGGTGTGTAGGGGCAACCCACCCCTACAACAATAATATTGATACCAACATATCAGTGACAAGTGCTATAGAAGGAGCAAAACAAAGGGCTAGAGAAAGTAGGATAGTTT
Ne5	Read Name:	Read Name:	Read Name:	Read Name:
			>M_SN928_0068_BB022WACXX:5:2202:19259:167871	>M_SN928_0068_BB022WACXX:8:2105:7982:115764
	Sequence:	Sequence:	Sequence:	Sequence:
			TCCTTTTCCCCACATAGACATGTAAATATTCCTAAAGGTTGGAAATAAAAATAGATTCCAGAAGTTAGAGAGAAAACATATAGACCCGGCATATGTTGCTTTTAAAAAATAAAATAGCTTCATGGGATTTTT	AGAGGAATGTGCTTGCTAGCCCTGAAGGAGATATGGCCAAAGGTAGAGTCTTGGACTCAAACTTTGATGTTCACACTCCTTATAGACTGTAGGGGTGGGTTGCCCCTAAACATCTGTGGGTGTTTCTCGTAAGGTGGGACGAGAGATTTGG
Ne6	Read Name:	Read Name:	Read Name:	Read Name:
			>M_SN928_0073_BD0J78ACXX:3:1208:10790:12853	>M_SN928_0073_BD0J78ACXX:8:1106:13073:37043
	Sequence:	Sequence:	Sequence:	Sequence:
			CGCTTTTCCCCACAACCACAATGAGATATCACCTCACACCTGTCAGAATGGCAATTAACAACAACAACAAAAAGTGTTGGAAAGGATGTGGAGAAACTGGAATCCTTACACACTACTGATGAGAATAAAAAATGGTGCTG	TGATCAGTCAATTCTTGAGAATAAAGTCACCAAAAGAAAGAACATGAAAATCAAAACCACTGTAGGGGTGGGTTGCCCCTACACACCTGTGGGTGTTTCTT
Ne7	Read Name:	Read Name:	Read Name:	Read Name:
			>M_SN7001204_0130_AC0M6HACXX_PEdi_SS_L9302_L9303_1:5:2216:11632:4673	>M_SN928_0068_BB022WACXX:1:1308:8132:95135
	Sequence:	Sequence:	Sequence:	Sequence:
			GAAAACTATGAGTAGTAAACAGGCTGGGATGAAAAGAAAGCTGCTTGAGATTTTAAAACATTTTAAAATAAAAAACGTAATAGTAGACGTGTGTGGGGAAAAAGCAAGA	TGTGTAGGGGCAACCCACCCCTACAGACGTGACATATGCATCACAGCCCCAAAAGTGTACAATTGACATTCTTGATAAC
De14	Read Name:	Read Name:	Read Name:	Read Name:
	>ERR141695_199156238	>ERR145624_1_80736435
	Sequence:	Sequence:	Sequence:	Sequence:
	ATTCAGTCTCCTAAAGCATGATGTTTTTGAATTAAATGGCTACTGGGAATTAAGTGGTGTGGGGAAAAGGAAGAGAGATCAGATTGTTACT	CAACCCACCCCTACAAGTGGGAAGGAGGATAAAGCTGAAATATTTTGCCAGTGCTGCATGAAGGCTAAAGAAGTAA
Sequence files for the Denisovan genome were obtained from the European Nucleotide Archive, under the study accession number ERP001519.
For the Neanderthal genome, BAM files were obtained from the following URL.
http://cdna.eva.mpg.de/Neanderthal/altai/AltaiNeanderthal/bam/
